# Supplementary material for: A Novel Approach for Dermal Application of Pranoprofen-Loaded Lipid Nanoparticles for the Treatment of Post-Tattoo Inflammatory Reactions
Source: Pharmaceutics. 2024 May 10;16(5):643. doi: 10.3390/pharmaceutics16050643 (PMC11125123; doi:10.3390/pharmaceutics16050643)
Supplement: Supplementary file 1 [file pharmaceutics-16-00643-s001.zip]

Archive with 1 entries (1 files):
- pharmaceutics-2884230-supplementary.pdf
